# Supplementary material for: Safety and efficacy of long-term filgotinib treatment in Japanese patients with ulcerative colitis: an interim subgroup analysis of the SELECTION long-term extension study
Source: Crohns Colitis 360. 2026 Jan 28;8(1):otag006. doi: 10.1093/crocol/otag006 (PMC12924877; doi:10.1093/crocol/otag006)
Supplement: otag006_Supplementary_Data [file otag006_supplementary_data.zip]

Archive with 2 entries (2 files):
- SELECTIONLTE_Japanese_manuscript_Supplementary_Data_10Feb2026.docx
- 11-Feb-2026_053300_SELECTIONLTE_Japanese_manuscript_Supplementary_Data_10Feb2026.docx
